# Supplementary material for: Analysis of Pharmaceutical Active Compounds in Complex Water Samples: Sample Filtration as an Option
Source: Molecules. 2025 Apr 3;30(7):1609. doi: 10.3390/molecules30071609 (PMC11990622; doi:10.3390/molecules30071609)
Supplement: Supplementary file 1 [file molecules-30-01609-s001.zip]

Archive with 1 entries (1 files):
- molecules-3536759-supplementary.pdf
